# Supplementary material for: Visible Photocatalytic Hydrogen Evolution by g-C3N4/SrZrO3 Heterostructure Material
Source: Nanomaterials (Basel). 2023 Mar 8;13(6):977. doi: 10.3390/nano13060977 (PMC10057068; doi:10.3390/nano13060977)
Supplement: Supplementary file 1 [file nanomaterials-13-00977-s001.zip]

Archive with 1 entries (1 files):
- nanomaterials-2231122-supplementary.pdf
